# Supplementary material for: Why Are General Moral Values Poor Predictors of Concrete Moral Behavior in Everyday Life? A Conceptual Analysis and Empirical Study
Source: Front Psychol. 2022 Jun 30;13:817860. doi: 10.3389/fpsyg.2022.817860 (PMC9377516; doi:10.3389/fpsyg.2022.817860)
Supplement: Supplementary file 1 [file Table_1.XLSX]

## Sheet: Sheet1
Supplement Materials to the Study 'General Moral Values as Poor Predictors of Specific Moral Behavior in Daily Life: A Conceptual Analysis and Empirical Study’
The ordinal regression models for study 1-3 and the correlations between its parameters and the parameters of the regression models presented in the paper.
STUDY 1
Dependent variable: voluntary behavior
Table 1: Estimates of the ordinal regression model
		Estimate	Std. Error	Wald	df	Sig.	95% Confidence Interval
							Lower Bound	Upper Bound		Table 2: Estimates of the binary logistic regression model
Threshold	[voluntary_behv_binary = ,00]	4.30915	0.551612	61.0261	1	5.63227e-15	3.22801	5.39028				B	S.E.	Wald	df	Sig.	Exp(B)
Location	Gender_dummy	0.242878	0.175529	1.91462	1	0.166452	-0.101152	0.586908		Step 1a	Gender_dummy	0.242878	0.175529	1.91462	1	0.166452	1.27491
	leeftijd	0.0146022	0.00545438	7.16715	1	0.00742508	0.00391182	0.0252926			Age	0.0146022	0.00545438	7.16715	1	0.00742508	1.01471
	Educ_dummy_MBOlaag	0.482563	0.157123	9.43249	1	0.00213175	0.174607	0.790519			Educ_dummy	0.482563	0.157123	9.43249	1	0.00213175	1.62022
	individualizing	0.0238979	0.0162654	2.15867	1	0.141767	-0.0079818	0.0557775			Individualizing moral foundation	0.0238979	0.0162654	2.15867	1	0.141767	1.02419
Link function: Logit.											Constant	-4.30915	0.551612	61.0261	1	5.63227e-15	0.013445
	Correlation of the significance levels of the parameters of table 1 and 2	Correlation between the parameters of table 1 and 2								a. Variable(s) entered on step 1: Gender_dummy, Age, Educ_dummy, Individualizing moral foundation.
	1	1
Dependent variable: providing informal care
Table 3: Estimates of the ordinal regression model
		Estimate	Std. Error	Wald	df	Sig.	95% Confidence Interval
							Lower Bound	Upper Bound
Threshold	[caredays = ,00]	2.88396	0.331982	75.4655	1	3.71843e-18	2.23329	3.53463
	[caredays = 1,00]	4.36875	0.340671	164.454	1	1.20391e-37	3.70104	5.03645		Table 4: Estimates of the linear regression model
	[caredays = 2,00]	5.18556	0.350904	218.38	1	2.04043e-49	4.4978	5.87332		Model		Unstandardized Coefficients		Standardized Coefficients	t	Sig.
	[caredays = 3,00]	5.59112	0.359492	241.891	1	1.52227e-54	4.88653	6.29571				B	Std. Error	Beta
	[caredays = 4,00]	6.06326	0.374381	262.293	1	5.42983e-59	5.32949	6.79704		1	(Constant)	-0.15292	0.120723		-1.26671	0.205388
Location	Gender_dummy	0.555242	0.113139	24.0846	1	9.21932e-07	0.333494	0.776991			Gender_dummy	0.107472	0.0404518	0.0552147	2.65678	0.00794323
	leeftijd	0.0186784	0.00342844	29.6815	1	5.09186e-08	0.0119588	0.025398			Age	0.00664902	0.0012817	0.109186	5.18767	2.31439e-07
	Educ_dummy_MBOlaag	-0.0819188	0.100371	0.666113	1	0.41441	-0.278643	0.114805			Educ_dummy	-0.0299208	0.0382404	-0.0165735	-0.78244	0.434036
	individualizing	0.0146422	0.00952636	2.36242	1	0.124289	-0.00402914	0.0333135			Individualizing moral foundation	0.00467052	0.00360918	0.0270984	1.29407	0.195771
Link function: Logit.										a. Dependent Variable: caredays
	Correlation of the significance levels of the parameters of table 3 and 4	Correlation between the parameters of table 3 and 4
	0.987988	0.992075
STUDY 2
Dependent variable: Personal hygiene
Table 5: Estimates of the ordinal regression model
		Estimate	Std. Error	Wald	df	Sig.	95% Confidence Interval
							Lower Bound	Upper Bound
Threshold	[SOM_pershygiene = 1]	-3.75992	0.740018	25.8151	1	3.75736e-07	-5.21033	-2.30952
	[SOM_pershygiene = 1]	-1.4298	0.499831	8.18286	1	0.00422881	-2.40945	-0.45015
	[SOM_pershygiene = 2]	-0.381903	0.479373	0.634687	1	0.425641	-1.32146	0.557651
	[SOM_pershygiene = 2]	0.314145	0.474552	0.43822	1	0.507983	-0.615961	1.24425
	[SOM_pershygiene = 2]	0.880334	0.473313	3.45938	1	0.062894	-0.0473428	1.80801
	[SOM_pershygiene = 2]	1.37386	0.473488	8.41919	1	0.00371282	0.445845	2.30188
	[SOM_pershygiene = 3]	1.82117	0.47434	14.7408	1	0.000123347	0.89148	2.75086
	[SOM_pershygiene = 3]	2.287	0.475711	23.1124	1	1.52802e-06	1.35462	3.21937
	[SOM_pershygiene = 3]	2.71783	0.477265	32.4284	1	1.23665e-08	1.78241	3.65325
	[SOM_pershygiene = 3]	3.13027	0.478921	42.7204	1	6.31516e-11	2.1916	4.06893
	[SOM_pershygiene = 4]	3.59149	0.480928	55.7683	1	8.15347e-14	2.64888	4.53409
	[SOM_pershygiene = 4]	4.05751	0.483164	70.5229	1	4.54961e-17	3.11053	5.0045
	[SOM_pershygiene = 4]	4.54098	0.485894	87.3405	1	9.13575e-21	3.58865	5.49332		Table 6: Estimates of the linear regression model
	[SOM_pershygiene = 4]	4.99829	0.489212	104.388	1	1.66342e-24	4.03946	5.95713		Model		Unstandardized Coefficients		Standardized Coefficients	t	Sig.
	[SOM_pershygiene = 5]	5.57223	0.49528	126.577	1	2.29856e-29	4.6015	6.54296				B	Std. Error	Beta
	[SOM_pershygiene = 5]	6.55134	0.516023	161.184	1	6.23595e-37	5.53996	7.56273		1	(Constant)	1.80588	0.234956		7.68604	2.85634e-14
Location	Geslacht_dummy_vrouw	0.722829	0.0967228	55.8488	1	7.82663e-14	0.533256	0.912403			Geslacht_dummy_vrouw	0.362546	0.0474111	0.198443	7.64685	3.82859e-14
	Geslacht_dummy_Anders	-0.148011	0.664129	0.0496691	1	0.82364	-1.44968	1.15366			Geslacht_Dummy_Anders	-0.130089	0.330774	-0.0100591	-0.393287	0.694168
	leeftijd	0.0209122	0.00331946	39.6887	1	2.97842e-10	0.0144062	0.0274183			leeftijd	0.0104787	0.00163481	0.171744	6.4097	1.99351e-10
	Dummy3_opleiding_MBO4laag	-0.421835	0.188372	5.01478	1	0.0251318	-0.791037	-0.0526324			Dummy3_opleiding_MBO4laag	-0.212442	0.0937017	-0.0599736	-2.26721	0.0235306
	Belang_van_groepswaarden	0.249183	0.0907384	7.54146	1	0.0060295	0.0713393	0.427027			Belang_van_groepswaarden	0.117514	0.0451072	0.0761126	2.60522	0.00927984
	Belang_van_wederkerigheid	-0.03762	0.0830007	0.205434	1	0.65037	-0.200298	0.125058			Belang_van_wederkerigheid	-0.0191185	0.0413471	-0.0134575	-0.462391	0.643874
	Belang_van_eerbied	0.0203669	0.0766103	0.0706768	1	0.790354	-0.129787	0.17052			Belang_van_eerbied	0.0152873	0.0381666	0.0110553	0.400542	0.688819
	Belang_van_gelijkheid	0.27507	0.0727755	14.2861	1	0.000157016	0.132432	0.417707			Belang_van_gelijkheid	0.133746	0.0361065	0.0996062	3.7042	0.000220387
Link function: Logit.										a. Dependent Variable: SOM_pershygiene
	Correlation of the significance levels of the parameters of table 5 and 6	Correlation between the parameters of table 5 and 6
	0.996485	0.994063
Dependent variable: Not visit the vulnerable
Table 7: Estimates of the ordinal regression model
		Estimate	Std. Error	Wald	df	Sig.	95% Confidence Interval
							Lower Bound	Upper Bound
Threshold	[SOM_afstandZwakke = 1]	-2.07074	0.491572	17.7451	1	2.52571e-05	-3.0342	-1.10728
	[SOM_afstandZwakke = 2]	-1.36159	0.485505	7.86512	1	0.00503974	-2.31316	-0.410018
	[SOM_afstandZwakke = 2]	-0.563539	0.482775	1.36257	1	0.243093	-1.50976	0.382683
	[SOM_afstandZwakke = 3]	-0.388181	0.482515	0.647212	1	0.421111	-1.33389	0.557531
	[SOM_afstandZwakke = 3]	-0.0254649	0.482246	0.00278835	1	0.957887	-0.970649	0.919719		Table 8: Estimates of the linear regression model
	[SOM_afstandZwakke = 4]	0.282712	0.482244	0.343681	1	0.557712	-0.662469	1.22789		Model		Unstandardized Coefficients		Standardized Coefficients	t	Sig.
	[SOM_afstandZwakke = 4]	0.959596	0.482802	3.95037	1	0.0468609	0.013321	1.90587				B	Std. Error	Beta
	[SOM_afstandZwakke = 5]	1.58209	0.48384	10.6919	1	0.00107604	0.633777	2.5304		1	(Constant)	3.1375	0.340019		9.22741	1.00243e-19
Location	Geslacht_dummy_vrouw	-0.110676	0.0978188	1.28015	1	0.25787	-0.302397	0.0810453			Geslacht_dummy_vrouw	-0.072711	0.0686115	-0.0282572	-1.05975	0.289444
	Geslacht_dummy_Anders	-0.585478	0.671979	0.75912	1	0.383604	-1.90253	0.731576			Geslacht_Dummy_Anders	-0.458369	0.478684	-0.0251646	-0.957562	0.33845
	leeftijd	-0.0242358	0.00337543	51.5534	1	6.96761e-13	-0.0308516	-0.0176201			leeftijd	-0.0152032	0.00236584	-0.176916	-6.42614	1.79511e-10
	Dummy3_opleiding_MBO4laag	0.461141	0.190414	5.86503	1	0.0154446	0.0879365	0.834345			Dummy3_opleiding_MBO4laag	0.402928	0.135602	0.0807613	2.97141	0.00301539
	Belang_van_groepswaarden	0.21653	0.0932333	5.39378	1	0.0202087	0.0337959	0.399264			Belang_van_groepswaarden	0.133046	0.0652774	0.061182	2.03816	0.0417232
	Belang_van_wederkerigheid	0.00249876	0.0852648	0.000858836	1	0.976621	-0.164617	0.169615			Belang_van_wederkerigheid	-0.00241355	0.059836	-0.0012062	-0.0403361	0.967831
	Belang_van_eerbied	-0.128561	0.0789437	2.65204	1	0.103417	-0.283287	0.0261664			Belang_van_eerbied	-0.103117	0.0552332	-0.0529449	-1.86693	0.0621215
	Belang_van_gelijkheid	0.214487	0.0743677	8.31832	1	0.00392471	0.0687296	0.360245			Belang_van_gelijkheid	0.155478	0.052252	0.0822114	2.97555	0.00297528
Link function: Logit.										a. Dependent Variable: SOM_afstandZwakke
	Correlation of the significance levels of the parameters of Table 7 and 8	Correlation between the parameters of table 7 and 8
	0.996819	0.996051
Dependent variable: social distancing
Table 9: Estimates of the ordinal regression model
		Estimate	Std. Error	Wald	df	Sig.	95% Confidence Interval
							Lower Bound	Upper Bound
Threshold	[SOM_socialdistancing = 1]	-3.63012	1.10745	10.7447	1	0.00104576	-5.80067	-1.45956
	[SOM_socialdistancing = 1]	-1.3099	0.565394	5.3675	1	0.0205154	-2.41805	-0.201745
	[SOM_socialdistancing = 2]	-0.37013	0.509742	0.527239	1	0.46777	-1.36921	0.628946
	[SOM_socialdistancing = 2]	0.854006	0.483613	3.11836	1	0.0774146	-0.0938575	1.80187
	[SOM_socialdistancing = 2]	1.44256	0.479593	9.04737	1	0.00263073	0.502575	2.38255
	[SOM_socialdistancing = 3]	1.99257	0.478435	17.3452	1	3.11689e-05	1.05485	2.93028
	[SOM_socialdistancing = 3]	2.71011	0.479382	31.9603	1	1.57355e-08	1.77054	3.64968
	[SOM_socialdistancing = 3]	3.26553	0.481339	46.0262	1	1.16679e-11	2.32212	4.20893
	[SOM_socialdistancing = 4]	3.80747	0.483917	61.906	1	3.60256e-15	2.85901	4.75593			Table 10: Estimates of the linear regression model
	[SOM_socialdistancing = 4]	4.52022	0.487975	85.8073	1	1.98356e-20	3.56381	5.47663			Model		Unstandardized Coefficients		Standardized Coefficients	t	Sig.
	[SOM_socialdistancing = 4]	5.51851	0.494598	124.491	1	6.57761e-29	4.54911	6.4879					B	Std. Error	Beta
	[SOM_socialdistancing = 5]	6.91626	0.508327	185.121	1	3.69284e-42	5.91996	7.91256			1	(Constant)	2.10354	0.212587		9.89496	2.35972e-22
Location	Geslacht_dummy_vrouw	0.361325	0.0961374	14.1258	1	0.000170986	0.172899	0.549751				Geslacht_dummy_vrouw	0.16817	0.0428973	0.101595	3.92029	9.27575e-05
	Geslacht_dummy_Anders	1.28088	0.670992	3.64402	1	0.056271	-0.0342429	2.596				Geslacht_Dummy_Anders	0.654131	0.299282	0.0558256	2.18567	0.0290068
	leeftijd	0.0343711	0.00341774	101.137	1	8.58451e-24	0.0276724	0.0410697				leeftijd	0.0141651	0.00147917	0.25624	9.57642	4.43173e-21
	Dummy3_opleiding_MBO4laag	0.632986	0.189829	11.119	1	0.000854494	0.260929	1.00504				Dummy3_opleiding_MBO4laag	0.285383	0.0847807	0.0889199	3.36613	0.000783162
	Belang_van_groepswaarden	0.228104	0.0912109	6.25422	1	0.0123898	0.0493341	0.406874				Belang_van_groepswaarden	0.0931758	0.0408127	0.0666072	2.28301	0.0225805
	Belang_van_wederkerigheid	-0.176101	0.0836298	4.43406	1	0.0352286	-0.340012	-0.0121896				Belang_van_wederkerigheid	-0.0833503	0.0374106	-0.064754	-2.22798	0.0260414
	Belang_van_eerbied	0.0572789	0.077107	0.551827	1	0.457572	-0.0938479	0.208406				Belang_van_eerbied	0.015946	0.0345329	0.0127275	0.461762	0.644324
	Belang_van_gelijkheid	0.400834	0.0735035	29.738	1	4.94549e-08	0.256769	0.544898				Belang_van_gelijkheid	0.178822	0.032669	0.146987	5.47376	5.22249e-08
Link function: Logit.											a. Dependent Variable: SOM_socialdistancing
	Correlation of the significance levels of the parameters of Table 9 and 10	Correlation between the parameters of table 9 and 10
	0.996446	0.997953
STUDY 3
Dependent variable: eating chicken meat
Table 11: Estimates of the ordinal regression model
		Estimate	Std. Error	Wald	df	Sig.	95% Confidence Interval
							Lower Bound	Upper Bound
Threshold	[hq12a072 = 0]	-3.64831	0.278006	172.217	1	2.42643e-39	-4.1932	-3.10343
	[hq12a072 = 1]	-2.94515	0.273501	115.958	1	4.85567e-27	-3.48121	-2.4091
	[hq12a072 = 2]	-2.18458	0.270513	65.2166	1	6.71036e-16	-2.71477	-1.65438
	[hq12a072 = 3]	-1.83259	0.269479	46.2468	1	1.04259e-11	-2.36076	-1.30442
	[hq12a072 = 4]	-1.18973	0.267976	19.7109	1	9.00848e-06	-1.71496	-0.664509
	[hq12a072 = 5]	-0.928343	0.267547	12.0397	1	0.000520785	-1.45272	-0.40396
	[hq12a072 = 6]	-0.653564	0.267235	5.98125	1	0.0144588	-1.17733	-0.129794
	[hq12a072 = 7]	-0.4906	0.26713	3.37295	1	0.0662751	-1.01417	0.0329654
	[hq12a072 = 8]	0.155721	0.26746	0.338982	1	0.560417	-0.368491	0.679933
	[hq12a072 = 9]	0.210532	0.267558	0.619156	1	0.431361	-0.313872	0.734936
	[hq12a072 = 10]	0.807954	0.26957	8.98317	1	0.00272477	0.279606	1.3363
	[hq12a072 = 11]	0.829184	0.26968	9.45378	1	0.00210715	0.300622	1.35775
	[hq12a072 = 12]	1.37223	0.273685	25.1394	1	5.33319e-07	0.835821	1.90864
	[hq12a072 = 13]	1.45498	0.274538	28.0872	1	1.15969e-07	0.916895	1.99307
	[hq12a072 = 14]	1.81304	0.279205	42.1665	1	8.3822e-11	1.26581	2.36027
	[hq12a072 = 15]	2.48375	0.293841	71.4479	1	2.84674e-17	1.90783	3.05967
	[hq12a072 = 16]	2.85351	0.306734	86.5435	1	1.36698e-20	2.25232	3.4547
	[hq12a072 = 17]	2.87998	0.307829	87.5304	1	8.29944e-21	2.27664	3.48331
	[hq12a072 = 18]	3.53047	0.3441	105.267	1	1.06715e-24	2.85604	4.20489
	[hq12a072 = 20]	4.58594	0.459522	99.5964	1	1.86848e-23	3.68529	5.48658		Table 12: Estimates of the linear regression model
	[hq12a072 = 22]	4.74047	0.484707	95.6499	1	1.37109e-22	3.79047	5.69048		Model		Unstandardized Coefficients		Standardized Coefficients	t	Sig.
	[hq12a072 = 24]	5.14676	0.564083	83.2496	1	7.23215e-20	4.04118	6.25235				B	Std. Error	Beta
	[hq12a072 = 25]	6.53441	1.03323	39.9958	1	2.54511e-10	4.5093	8.55951		1	(Constant)	8.28685	0.6541		12.6691	1.2174e-35
Location	Gender_dummy	0.0532328	0.0796178	0.447032	1	0.503748	-0.102815	0.209281			Gender_dummy	0.22695	0.195547	0.0239245	1.16059	0.245927
	leeftijd	-0.0144295	0.00251135	33.013	1	9.15467e-09	-0.0193516	-0.0095073			Age	-0.0387909	0.00613432	-0.131493	-6.32359	3.04394e-10
	Educ_dummy_MBOlaag	-0.0284153	0.0747069	0.144671	1	0.703681	-0.174838	0.118008			Educ_dummy	-0.0781021	0.183499	-0.00889678	-0.425627	0.670418
	individualizing	0.0109842	0.00727177	2.28169	1	0.130909	-0.0032682	0.0252366			Individualizing moral foundation	0.0206831	0.0178518	0.0245995	1.1586	0.246736
	animal_individualizing	-0.0287448	0.00617395	21.6766	1	3.22701e-06	-0.0408455	-0.0166441			animal_individualizing	-0.0471038	0.0151085	-0.0656939	-3.11769	0.00184457
Link function: Logit.										a. Dependent Variable: In a period of 4 weeks (28 days), how many days do you eat the below mentioned meats? Chicken meat
	Correlation of the significance levels of the parameters of Table 11 and 12	Correlation between the parameters of table 11 and 12
	0.904673	0.974664
Dependent variable: meat replacement products
Table 13: Estimates of the ordinal regression model
		Estimate	Std. Error	Wald	df	Sig.	95% Confidence Interval
							Lower Bound	Upper Bound
Threshold	[meatreplace = 1]	2.36	0.298308	62.5881	1	2.54788e-15	1.77532	2.94467
	[meatreplace = 2]	2.99451	0.30074	99.1447	1	2.3471e-23	2.40507	3.58395
	[meatreplace = 3]	3.61273	0.3036	141.602	1	1.1884e-32	3.01769	4.20777		Table 14: Estimates of the linear regression model
	[meatreplace = 4]	4.51314	0.308893	213.473	1	2.40014e-48	3.90772	5.11856		Model		Unstandardized Coefficients		Standardized Coefficients	t	Sig.
	[meatreplace = 5]	6.04435	0.328578	338.393	1	1.42822e-75	5.40035	6.68835				B	Std. Error	Beta
	[meatreplace = 6]	7.17478	0.372267	371.456	1	9.02036e-83	6.44515	7.90441		1	(Constant)	0.313378	0.222305		1.40967	0.158767
Location	Gender_dummy	0.207377	0.0882174	5.52601	1	0.0187358	0.0344738	0.38028			Gender_dummy	0.14044	0.0664596	0.0417858	2.11317	0.0346908
	leeftijd	-0.00644438	0.00272998	5.57243	1	0.0182454	-0.011795	-0.00109373			Age	-0.00439954	0.00208484	-0.0420924	-2.11025	0.0349408
	Educ_dummy_MBOlaag	0.799574	0.0814484	96.3722	1	9.51942e-23	0.639938	0.95921			Educ_dummy	0.598289	0.0623648	0.192356	9.59337	2.07357e-21
	individualizing	0.00758512	0.00807882	0.881513	1	0.347788	-0.00824908	0.0234193			Individualizing moral foundation	0.00600765	0.00606721	0.0201669	0.990183	0.322186
	animal_individualizing	0.069525	0.00685386	102.899	1	3.52692e-24	0.0560916	0.0829583			animal_individualizing	0.0570683	0.00513485	0.224641	11.1139	5.20599e-28
Link function: Logit.										a. Dependent Variable: Do you ever eat meat replacement products? By meat replacements products we mean vegetarian balls or burgers (for example from Vivera, Goodbite, Tivall, Valess), tofu, soy, tempé, or quorn.
	Correlation of the significance levels of the parameters of Table 13 and 14	Correlation between the parameters of table 13 and 14
	0.997819	0.999556
	Study 2 – Linear regression analyses with the seperate MAC-items as predictors
	Table 15: Estimates of the linear regression model with the separate MAC-items as independent variables -dependent variable: personal hygiene
	Dependent variable: personal hygiene
	Independent variables	Beta	p-value	B	Std. Error
			(two-sided)
	Gender (female)	0.193	0	0.353	0.048
	Gender (other)	-0.013	0.611	-0.169	0.331
	Age	0.167	0	0.01	0.002
	Level of education	-0.056	0.035	-0.198	0.094
	People have an obligation to help members of their community.	0.063	0.032	0.068	0.032
	It’s important for individuals to play an active role in their communities.	0.047	0.108	0.055	0.034
	You should try to be a useful member of society.	0.003	0.915	0.004	0.037
	You have an obligation to help those who have helped you	-0.051	0.084	-0.053	0.03
	You should always make amends for the things you have done wrong.	-0.012	0.678	-0.012	0.03
	You should always return a favour if you can.	0.045	0.118	0.047	0.03
	People should always defer to their superiors.	-0.013	0.653	-0.013	0.028
	Society would be better if people were more obedient to authority.	0.024	0.383	0.023	0.026
	You should respect people who are older than you.	0	0.991	0	0.026
	Everyone should be treated the same	0.071	0.02	0.07	0.03
	Everyone’s rights are equally important.	-0.029	0.343	-0.035	0.036
	The current levels of inequality in society are unfair.	0.089	0.001	0.08	0.024
	Note: no multicollinearity, all VIF values are between 1 and 2
	Table 16: Estimates of the linear regression model with the separate MAC-items as independent variables -dependent variable: not visit the vulnerable
	Dependent variable: not visit the vulnerable
	Independent variables	Beta	p-value	B	Std. Error
			(two-sided)
	Gender (female)	-0.03	0.272	-0.077	0.07
	Gender (other)	-0.025	0.344	-0.456	0.481
	Age	-0.184	0	-0.016	0.002
	Level of education	0.081	0.003	0.405	0.136
	People have an obligation to help members of their community.	0.02	0.508	0.03	0.046
	It’s important for individuals to play an active role in their communities.	0.033	0.273	0.054	0.05
	You should try to be a useful member of society.	0.025	0.421	0.043	0.054
	You have an obligation to help those who have helped you	0.003	0.92	0.004	0.044
	You should always make amends for the things you have done wrong.	0.002	0.936	0.004	0.044
	You should always return a favour if you can.	-0.003	0.93	-0.004	0.043
	People should always defer to their superiors.	-0.052	0.07	-0.075	0.041
	Society would be better if people were more obedient to authority.	-0.02	0.473	-0.027	0.038
	You should respect people who are older than you.	-0.003	0.906	-0.004	0.038
	Everyone should be treated the same	0.045	0.157	0.062	0.044
	Everyone’s rights are equally important.	0.014	0.651	0.024	0.053
	The current levels of inequality in society are unfair.	0.047	0.095	0.059	0.036
	Note: no multicollinearity, all VIF values are between 1 and 2
	Table 17: Estimates of the linear regression model with the separate MAC-items as independent variables -dependent variable: social distancing
	Dependent variable: Social distancing
	Independent variables	Beta	p-value	B	Std. Error
			(two-sided)
	Gender (female)	0.117	0	0.193	0.043
	Gender (other)	0.059	0.02	0.693	0.298
	Age	0.236	0	0.013	0.002
	Level of education	0.091	0.001	0.291	0.084
	People have an obligation to help members of their community.	0.046	0.112	0.045	0.028
	It’s important for individuals to play an active role in their communities.	0.006	0.836	0.006	0.031
	You should try to be a useful member of society.	0.027	0.368	0.03	0.033
	You have an obligation to help those who have helped you	0.011	0.715	0.01	0.027
	You should always make amends for the things you have done wrong.	-0.039	0.156	-0.038	0.027
	You should always return a favour if you can.	-0.059	0.036	-0.056	0.027
	People should always defer to their superiors.	-0.109	0	-0.1	0.026
	Society would be better if people were more obedient to authority.	0.116	0	0.099	0.023
	You should respect people who are older than you.	0.006	0.836	0.005	0.024
	Everyone should be treated the same	0.065	0.033	0.058	0.027
	Everyone’s rights are equally important.	0.067	0.03	0.071	0.033
	The current levels of inequality in society are unfair.	0.058	0.031	0.048	0.022
	Note: no multicollinearity, all VIF values are between 1 and 2
